# Supplementary material for: Low-temperature stress affects reactive oxygen species, osmotic adjustment substances, and antioxidants in rice (Oryza sativa L.) at the reproductive stage
Source: Sci Rep. 2022 Apr 13;12:6224. doi: 10.1038/s41598-022-10420-8 (PMC9008029; doi:10.1038/s41598-022-10420-8)
Supplement: Supplementary file 1 — Supplementary Table S1. [file 41598_2022_10420_MOESM1_ESM.xls]

## Sheet: Sheet1
Table S1 Primers used in qRT-PCR for analysis of genes expression
Gene ID	Forward Primer (5'-3')			Reverse Primer(5'-3')
OsCOIN	CATCAGACAACAAAACCACCAT			CACAATGGACAGTCCTTAAAGC
OsCATC	CTTCTCCTACTCCGACACGC			AAGCCGTCGTAGTGGTTGTT
OsMAP1	CTAGTTCGGCACAAGTGGGT			TGTGCGTTCTGTGTTGCTTG
OsPOX1	CACCATCATCACCAAGTTCAAG			GATTGTAGAGCCTCTGACGGAA
OsAPX	TTGACAACTCTTACTTCACGGA			CATCTGCAGCATATTTCTCGAC
ACTIN1	CCTTCAACACCCCTGCTATG			CAATGCCAGGGAACATAGTG
