# Supplementary material for: Low-temperature stress affects reactive oxygen species, osmotic adjustment substances, and antioxidants in rice (Oryza sativa L.) at the reproductive stage
Source: Sci Rep. 2022 Apr 13;12:6224. doi: 10.1038/s41598-022-10420-8 (PMC9008029; doi:10.1038/s41598-022-10420-8)
Supplement: Supplementary file 2 — Supplementary Table S2. [file 41598_2022_10420_MOESM2_ESM.xls]

## Sheet: seed setting rates
Table S2 Seed setting rates of LJ25 and LJ11 after two and four days of low-temperature stress
	LJ25			LJ11
0d	93.8	93.2	94.1	93.1	92.3	94.5
2d	88.7	89.5	87.2	38.8	34.8	40.1
4d	61.1	57.7	60.5	7.9	8.9	10.1
