# Supplementary material for: Low-temperature stress affects reactive oxygen species, osmotic adjustment substances, and antioxidants in rice (Oryza sativa L.) at the reproductive stage
Source: Sci Rep. 2022 Apr 13;12:6224. doi: 10.1038/s41598-022-10420-8 (PMC9008029; doi:10.1038/s41598-022-10420-8)
Supplement: Supplementary file 3 — Supplementary Table S3. [file 41598_2022_10420_MOESM3_ESM.xls]

## Sheet: Sheet1
Table S3 Changes in MDA, O2- and H2O2 in LJ25 and LJ11 after two and four days of low-temperature stress
		LJ11			LJ25
MDA (nmol g-1FW)	P-CK	7.49744	7.6231	8.23056	8.52691	8.02356	9.1537
	P-2D	9.2326	10.2369	8.23693	7.49744	7.03695	6.52389
	P-4D	11.9691	10.8922	11.2586	7.23211	6.83256	7.56982
	L-CK	10.2804	9.21535	8.97585	8.9545	9.06952	8.85882
	L-2D	11.3636	11.2518	11.9658	9.12067	8.80127	8.79533
	L-4D	10.4369	10.9854	11.0237	8.53659	8.32562	8.62596
	LS-CK	1.18147	1.35896	1.33251	0.742758	0.715232	0.738566
	LS-2D	1.56863	1.66562	1.52602	0.746269	0.693221	0.665823
	LS-4D	1.58802	1.73256	1.66255	0.733855	0.716325	0.662311
O2- (nmol g-1FW)	P-CK	752.468	740.11	715.393	752.468	781.305	750.408
	P-2D	859.575	909.009	855.455	746.289	715.393	766.886
	P-4D	993.458	991.398	962.562	711.273	735.99	731.871
	L-CK	169.185	182.161	188.464	145.822	152.496	150.271
	L-2D	288.922	277.059	265.195	189.578	188.095	207.375
	L-4D	267.434	261.502	262.244	178.826	172.523	179.939
	LS-CK	117.646	115.793	125.803	131.739	146.569	117.65
	LS-2D	182.535	215.904	182.165	179.189	148.047	170.291
	LS-4D	163.997	180.682	186.243	147.313	143.606	161.402
H2O2 (nmol g-1FW)	P-CK	135.445	133.22	128.771	135.44	140.63	155.069
	P-2D	251.115	260.013	246.666	152.869	165.845	170.284
	P-4D	327.118	337.87	351.959	147.684	153.976	161.391
	L-CK	134.334	145.086	152.871	135.071	145.081	154.72
	L-2D	288.922	291.888	305.976	219.239	221.464	207.375
	L-4D	366.426	409.804	414.253	197.364	179.939	184.388
	LS-CK	134.33	138.037	125.803	139.154	124.324	143.603
	LS-2D	260.396	252.981	267.44	188.829	170.291	196.244
	LS-4D	319.718	306.742	316.011	175.121	169.559	160.29
note: P, L, LS represent panicle, leaf and leaf sheath, respectively.‘CK’ represents ‘control group.’ ‘2D’ and ‘4D’ represent after 2 days and 4 days of LTS treatments.
