# Supplementary material for: Low-temperature stress affects reactive oxygen species, osmotic adjustment substances, and antioxidants in rice (Oryza sativa L.) at the reproductive stage
Source: Sci Rep. 2022 Apr 13;12:6224. doi: 10.1038/s41598-022-10420-8 (PMC9008029; doi:10.1038/s41598-022-10420-8)
Supplement: Supplementary file 4 — Supplementary Table S4. [file 41598_2022_10420_MOESM4_ESM.xls]

## Sheet: Sheet1
Table S4 Changes in antioxidant enzymes in LJ25 and LJ11 after two and four days of low-temperature stress
		LJ11			LJ25
POD (U g-1 FW)	P-CK	28.3554	28.9632	27.8589	28.7701	28.0004	29.5682
	P-2D	20.915	20.2104	21.5986	44.7284	44.0693	45.8633
	P-4D	18.1488	17.6583	19.0152	52.4659	51.6326	53.8696
	L-CK	168.224	180.237	153.269	135.528	120.69	113.587
	L-2D	161.616	145.37	133.255	224.509	232.529	253.537
	L-4D	77.6699	86.236	66.5286	409.756	389.236	436.856
	LS-CK	170.132	166.156	159.838	72.5953	66.2531	63.855
	LS-2D	167.32	173.521	169.633	153.355	166.852	170.521
	LS-4D	72.5953	66.2531	63.855	125.918	133.658	141.693
SOD (U g-1 FW)	P-CK	358.974	350.965	369.682	637.173	620.236	600.37
	P-2D	713.359	706.833	720.69	669.977	650.236	680.366
	P-4D	536.167	523.696	550.693	691.012	710.685	670.37
	L-CK	552.524	569.236	543.519	618.563	656.126	642.42
	L-2D	628.956	738.256	686.471	786.257	768.568	759.942
	L-4D	652.026	606.529	633.758	775.523	720.264	731.541
	LS-CK	320.092	306.126	296.563	169.293	177.17	189.446
	LS-2D	232.761	260.586	236.313	391.12	409.117	376.17
	LS-4D	205.567	199.697	233.369	303.932	291.572	286.196
CAT (nmol/min/g FW)	P-CK	58.8462	59.0584	58.3661	37.0865	36.5633	37.6836
	P-2D	47.3196	46.8567	48.0658	86.6856	86.0363	87.0556
	P-4D	9.12525	8.83695	9.68524	91.001	90.5353	91.6859
	L-CK	67.2056	71.8321	69.9523	31.1036	29.5812	26.5631
	L-2D	34.7727	31.5987	28.6951	81.5809	77.3215	66.5216
	L-4D	15.5971	13.5982	18.9523	89.561	86.2355	82.6955
	LS-CK	33.7146	36.8512	42.6358	26.4109	23.0893	22.361
	LS-2D	24	21.0325	28.2695	41.0607	45.9685	43.5681
	LS-4D	16.6606	19.2564	21.9652	38.531	33.2502	32.851
APX (nmol/min/g FW)	P-CK	15.6198	14.2485	15.8027	14.7605	14.2574	14.4861
	P-2D	12.5186	13.5248	13.7992	15.9006	14.8031	15.1689
	P-4D	9.22308	10.8234	9.31453	13.3843	14.436	13.9787
	L-CK	24.0343	23.1199	25.0858	25.9005	26.4489	27.5001
	L-2D	20.5641	21.6616	20.2898	26.0578	24.8229	24.5485
	L-4D	14.4819	13.6589	15.0763	19.7341	18.7285	18.5914
	LS-CK	16.3606	15.1714	13.9823	15.5809	14.895	14.712
	LS-2D	15.6739	14.7135	14.2561	16.0798	15.3483	15.6227
	LS-4D	12.0094	11.0494	13.5179	16.9999	15.8108	15.5364
note: P, L, LS represent panicle, leaf and leaf sheath, respectively.‘CK’ represents ‘control group.’ ‘2D’ and ‘4D’ represent after 2 days and 4 days of LTS treatments.
