# Supplementary material for: Low-temperature stress affects reactive oxygen species, osmotic adjustment substances, and antioxidants in rice (Oryza sativa L.) at the reproductive stage
Source: Sci Rep. 2022 Apr 13;12:6224. doi: 10.1038/s41598-022-10420-8 (PMC9008029; doi:10.1038/s41598-022-10420-8)
Supplement: Supplementary file 5 — Supplementary Table S5. [file 41598_2022_10420_MOESM5_ESM.xls]

## Sheet: Sheet1
Table S5 Changes in osmotic adjustment substances in LJ25 and LJ11 after two and four days of low-temperature stress
		LJ11			LJ25
Pro (μg g-1 FW)	P-CK	8.4727	11.1122	13.1489	13.4893	9.7541	11.0921
	P-2D	15.3296	18.8001	13.4397	23.0905	28.6201	26.282
	P-4D	9.384	11.7812	12.8544	28.0482	26.8202	23.1805
	L-CK	12.4727	15.1122	13.1489	18.4893	15.7541	16.0921
	L-2D	25.3296	28.8001	23.4397	33.0905	36.6201	35.282
	L-4D	19.384	17.7812	16.8544	29.0482	32.8202	33.1805
	LS-CK	4.4727	5.1122	6.1489	5.4893	6.7541	7.0921
	LS-2D	7.3296	8.0001	6.4397	13.905	14.6201	15.082
	LS-4D	6.384	5.812	4.95	10.882	11.8202	12.1805
GSH (nmol g-1FW)	P-CK	348.473	341.112	297.149	331.489	363.754	298.092
	P-2D	467.33	432.8	405.44	528.091	582.62	568.282
	P-4D	426.384	399.781	371.854	432.048	465.82	503.18
	L-CK	461.498	401.123	452.438	442.81	433.751	492.788
	L-2D	645.071	602.615	621.858	685.639	739.411	762.433
	L-4D	591.855	545.325	509.965	662.631	621.608	669.425
	LS-CK	200.91	196.946	187.321	206.01	208.841	213.936
	LS-2D	390.151	332.79	375.996	383.75	429.22	362.617
	LS-4D	178.832	171.471	181.663	285.08	339.609	266.212
SP (mg g-1FW)	P-CK	18.4727	21.1122	27.1489	23.4893	26.7541	29.0921
	P-2D	37.3296	42.8001	35.4397	62.0905	58.6201	66.282
	P-4D	26.384	29.7812	33.8544	43.0482	46.8202	50.1805
	L-CK	28.4727	31.1122	37.1489	33.4893	38.7541	39.0921
	L-2D	57.3296	63.8001	53.4397	72.0905	68.6201	76.282
	L-4D	43.384	49.7812	43.8544	63.0482	66.8202	70.1805
	LS-CK	14.4727	17.1122	20.1489	15.4893	18.7541	19.0921
	LS-2D	34.3296	33.8001	28.4397	32.0905	38.6201	36.282
	LS-4D	23.384	29.7812	23.8544	33.0482	36.8202	35.1805
note: P, L, LS represent panicle, leaf and leaf sheath, respectively.‘CK’ represents ‘control group.’ ‘2D’ and ‘4D’ represent after 2 days and 4 days of LTS treatments.
