# Supplementary material for: Low-temperature stress affects reactive oxygen species, osmotic adjustment substances, and antioxidants in rice (Oryza sativa L.) at the reproductive stage
Source: Sci Rep. 2022 Apr 13;12:6224. doi: 10.1038/s41598-022-10420-8 (PMC9008029; doi:10.1038/s41598-022-10420-8)
Supplement: Supplementary file 6 — Supplementary Table S6. [file 41598_2022_10420_MOESM6_ESM.xls]

## Sheet: Sheet1
Table S6 Relative expression levels of the antioxidant enzymes and non-enzymatic antioxidant-related genes in LJ25 and LJ11 after two and four days of low-temperature stress
		Expression level-LJ11			Expression level-LJ25
OsAPX	P-0	1.01203	1.03238	1.03259	1.03328	1.01357	1.00937
	P-2	0.647545	0.68714	0.717502	0.971315	0.911817	0.832105
	P-4	0.585824	0.625326	0.565821	0.922601	0.88266	0.812887
	L-0	1.00204	1.02057	1.03016	1.00864	1.02686	1.01882
	L-2	0.735453	0.663585	0.663585	1.38162	1.25815	1.28211
	L-4	0.536824	0.638835	0.638835	1.52361	1.22382	1.32086
	LS-0	1.01037	1.03056	1.00932	1.03638	0.993699	1.00993
	LS-2	0.936454	0.886552	0.896552	1.18021	1.28121	1.2115
	LS-4	0.763826	0.863222	0.833802	0.952619	0.982669	1.10952
OsPOX1	P-0	1.00786	1.01808	1.00808	1.00605	1.01054	1.03056
	P-2	0.865587	0.885382	0.785281	1.67898	1.60819	1.78106
	P-4	0.762699	0.792196	0.695239	1.86415	1.96116	2.21156
	L-0	1.00386	1.03153	1.01123	1.01041	1.0205	1.00812
	L-2	0.769536	0.719231	0.810212	2.07819	1.88761	1.78561
	L-4	0.682392	0.581361	0.611563	1.76513	1.56211	1.70262
	LS-0	1.01057	1.00537	0.995261	1.00604	1.03017	1.01056
	LS-2	0.896587	0.798566	0.888265	1.62168	1.53108	1.69188
	LS-4	0.562897	0.461807	0.651502	1.55631	1.39238	1.49336
OsMAP1	P-0	1.01726	1.00722	1.0012	1.02305	1.01336	1.00585
	P-2	0.219535	0.289051	0.310553	2.89093	3.01062	2.68061
	P-4	0.32069	0.380181	0.31035	1.63382	1.8358	1.50682
	L-0	1.0062	1.01109	1.00159	1.02054	1.03055	1.00316
	L-2	0.415337	0.365239	0.355336	2.03096	1.83199	1.75168
	L-4	0.330387	0.280181	0.300311	1.83689	1.63082	1.53187
	LS-0	1.00314	1.01156	0.998536	1.01053	1.02014	1.05025
	LS-2	0.658356	0.585515	0.552535	1.93086	2.13189	2.51058
	LS-4	0.430986	0.380915	0.390158	1.63659	1.55216	1.35206
OsCATC	P-0	0.990699	1.00563	1.01566	1.11969	1.01939	1.00513
	P-2	0.381053	0.451236	0.331268	2.1469	2.46933	2.39533
	P-4	0.245497	0.305597	0.335687	1.6893	1.89299	1.3997
	L-0	1.00996	1.01923	0.995316	1.01968	1.0014	1.00532
	L-2	0.581053	0.498306	0.558204	2.4037	2.63166	2.33156
	L-4	0.335497	0.395567	0.435669	1.98732	1.78635	1.66853
	LS-0	1.01886	1.00865	1.00162	1.00793	1.01903	1.00901
	LS-2	0.680415	0.582311	0.663362	1.60633	1.40832	1.53632
	LS-4	0.635966	0.583692	0.503212	1.38633	1.30622	1.2826
OsCOIN	P-0	1.00416	1.03631	1.00715	1.04015	1.00536	0.976819
	P-2	1.52084	1.32193	1.24837	2.36782	3.36046	2.45811
	P-4	0.853363	0.984738	1.013	1.15632	1.31833	1.46184
	L-0	1.00416	1.03631	1.00715	1.04015	1.00536	0.976819
	L-2	2.62998	2.9816	2.81569	2.76513	2.92545	4.30983
	L-4	1.05061	1.4086	1.44903	1.87845	2.77987	1.87663
	LS-0	1.00416	1.03631	1.00715	1.04015	1.00536	0.976819
	LS-2	1.40937	1.11908	1.05681	0.990448	1.68023	2.15491
	LS-4	0.796216	0.996031	1.02462	1.52577	2.29535	1.18738
note: P, L, LS represent panicle, leaf and leaf sheath, respectively.‘CK’ represents ‘control group.’ ‘2D’ and ‘4D’ represent after 2 days and 4 days of LTS treatments.
